# Supplementary material for: CFTR is involved in the regulation of glucagon secretion in human and rodent alpha cells
Source: Sci Rep. 2017 Mar 7;7:90. doi: 10.1038/s41598-017-00098-8 (PMC5428348; doi:10.1038/s41598-017-00098-8)
Supplement: Supplementary file 2 — Supplementary Information [file 41598_2017_98_MOESM2_ESM.ode]

# Morten Gram Pedersen, DEI, Univ Padua, 2015-2016

# Alpha-cell model based on Watts & Sherman, Biophys. J. 2014, Fig. 1
# - added CFTR current based on data from Anna Edlund, LUDC

# Edlund et al. 2016. CFTR is involved in the regulation of glucagon secretion in human 
# and rodent alpha cells. 

# M. Watts, and A. Sherman. 2014. Modeling the pancreatic alpha-cell: Dual mechanisms of 
# glucose suppression of glucagon secretion, Biophys. J., 106:741-751. 


#initial conditions
v(0)=-52.91
mcal(0)=0.092
hcal(0)=0.857
mcat(0)=0.27
hcat(0)=0.534
mcan(0)=0.008
hcan(0)=0.857
mna(0)=0.003
hna(0)=0.339
mka(0)=0.312
hka(0)=0.182
mkdr(0)=0.237
c(0)=0.167
cmdl(0)=11.56
cmdn(0)=8.66
cer(0)=182.04
glumean(0)=0
cmdlmean(0)=0
cmdnmean(0)=0

#parameters
par vna=70
par vk=-75
par vca=65
# par vl=-20 ## MGP changed
par vl=0
par cm=5
par gcal=0.7
par gcat=0.4
par gcan=0.6
par gna=11
par gka=1
par gkdr=4.5
#par gkatp=0.295 ## MGP changed
par gkatp=0.270
par on=0
#par gl=0.2 ## MGP changed
par gl=0.15
par vcell=0.624e-12 
par vmdl=2.12e-15
par vmdn=1.41e-15
par fVl=0.00340
par fVn=0.00226
par fmd=0.01
par B=1 
par alpha=5.18e-15 
par kpmca=0.3, fcyt=0.01, fer=0.01
par pleak=0.0003, sigmav=31
par kserca=0.4, p=0.0009
par lambdaer=1, epser=1
param osc=0
param atp0=50
param periodM=4
param durM=2
par a=0.155
par a1=0

par vcalm=-30
par scalm=10
par vcalh=-33
par scalh=-5
par tcalh1=60
par tcalh2=51

par vcatm=-49
par scatm=4
par vcath=-52
par scath=-5
par tcatm1=15
par tcatm2=0
par tcath1=20
par tcath2=5

par vcanm=-5
par scanm=10
par vcanh=-33
par scanh=-5
par tcanh1=60
par tcanh2=51

par vnam=-30
par vnah=-52
par snam=4
par snah=-8
par tnah1=120
par tnah2=0.5

par vkam=-45
par skam=10
par vkah=-68
par skah=-10
par taukam=0.1
par tkah1=60
par tkah2=5

par vkdrm=-25
par skdrm=23

par gsocbar=0,caerbar=70, ssoc=-20
par vsoc=0

#functions
mcalinf=1/(1+exp(-(v-vcalm)/scalm))
hcalinf=1/(1+exp(-(v-vcalh)/scalh))
taucalm=(1/(exp(-(v+23)/20)+exp((v+23)/20)))+0.05
taucalh=(tcalh1/(exp(-(v+0)/20)+exp((v+0)/20)))+tcalh2
Ical=gcal*mcal^2*hcal*(v-vca)
aux Ical=ical

mcatinf=1/(1+exp(-(v-vcatm)/scatm))
hcatinf=1/(1+exp(-(v-vcath)/scath))
taucatm=(tcatm1/(exp(-(v+50)/12)+exp((v+50)/12)))+tcatm2
taucath=(tcath1/(exp(-(v+50)/15)+exp((v+50)/15)))+tcath2
Icat=gcat*mcat^3*hcat*(v-vca)
aux Icat=icat

mcaninf=1/(1+exp(-(v-vcanm)/scanm))
hcaninf=1/(1+exp(-(v-vcanh)/scanh))
taucanm=(1/(exp(-(v+23)/20)+exp((v+23)/20)))+0.05
taucanh=(tcanh1/(exp(-(v+0)/20)+exp((v+0)/20)))+tcanh2
Ican=gcan*mcan*hcan*(v-vca)
aux Ican=ican

mnainf=1/(1+exp(-(v-vnam)/snam))
hnainf=1/(1+exp(-(v-vnah)/snah))
taunam=(6/(exp(-(v+50)/10)+exp((v+50)/10)))+0.05
taunah=(tnah1/(exp(-(v+50)/8)+exp((v+50)/8)))+tnah2
Ina=gna*mna^3*hna*(v-vna)
aux Ina=ina

mkainf=1/(1+exp(-(v-vkam)/skam))
hkainf=1/(1+exp(-(v-vkah)/skah))
taukah=(tkah1/(exp(-(v-5)/20)+exp((v-5)/20)))+tkah2
Ika=gka*mka*hka*(v-vk)
aux Ika=ika

mkdrinf=1/(1+exp(-(v-vkdrm)/skdrm))
taukdrm=(1.5/(exp(-(v+10)/25)+exp((v+10)/25)))+15
Ikdr=gkdr*mkdr^4*(v-vk)
aux Ikdr=ikdr

Ikatp=gkatp*(v-vk)

Il=gl*(v-vl)

cinf = 1/(1+exp(-(cer-caerbar)/ssoc))
isoc=gsocbar*cinf*(v-vsoc)
aux isoc=isoc


### MGP 01-10-2015
par gCF=0.1, vcl=-60
ICFTR=gCF*(v-vcl)


JL=-alpha*ICal/vmdl
Jn=-alpha*ICan/vmdn
JT=-alpha*ICat/vcell
Jmem = JT+fVl*B*(cmdl-c)+fVn*B*(cmdn-c)-kpmca*c
Jserca = kserca*c
Jleak = pleak*(cer - c)
Jer = epser*(Jleak - Jserca)/lambdaer

y=(cmdn/200)^4/(0.05^4+(cmdn/200)^4)
Glu=200*mcan*hcan*(y)

par tau=15000
par rate=1
aux GSR=rate*(glumean-delay(glumean,tau))/tau

#odes
v'=-(Ical+Icat+Ican+Ina+Ikdr+Ikatp+Ika+Il+Isoc+ ICFTR)/cm
mcal'=(mcalinf-mcal)/taucalm
hcal'=(hcalinf-hcal)/taucalh
mcat'=(mcatinf-mcat)/taucatm
hcat'=(hcatinf-hcat)/taucath
mcan'=(mcaninf-mcan)/taucanm
hcan'=(hcaninf-hcan)/taucanh
mna'=(mnainf-mna)/taunam
hna'=(hnainf-hna)/taunah
mka'=(mkainf-mka)/taukam
hka'=(hkainf-hka)/taukah
mkdr'=(mkdrinf-mkdr)/taukdrm
c' = fcyt*(Jmem+Jer) 
cmdl'=fmd*JL-fmd*B*(cmdl-c)
cmdn'=fmd*Jn-fmd*B*(cmdn-c)
cer' = -fer*sigmav*Jer
glumean'=glu
cmdlmean'=cmdl
cmdnmean'=cmdn

aux glum=glumean/t
aux glu=glu
aux gkatp=gkatp
aux kserca=kserca
aux gsoc=gsocbar*cinf
aux cmdlm=cmdlmean/t
aux cmdnm=cmdnmean/t

aux tsec=t/1000
aux tmin=t/60000

@ meth=cvode, toler=1.0e-10, atoler=1.0e-10, dt=1, total=2000
@ maxstor=20000001,bounds=10000000, bell=0, xp=tsec, yp=v
@ xlo=0, xhi=2, ylo=-60, yhi=20, delay=15000

done
